# Supplementary material for: Genome-wide CRISPR screen reveals PSMA6 to be an essential gene in pancreatic cancer cells
Source: BMC Cancer. 2019 Mar 21;19:253. doi: 10.1186/s12885-019-5455-1 (PMC6429770; doi:10.1186/s12885-019-5455-1)
Supplement: Supplementary file 2 — Sequencing primers and barcodes for PCR amplification and Next-Gen Sequencing of amplicons. (XLSX 12 kb) [file 12885_2019_5455_MOESM2_ESM.xlsx]

## Sheet: Sheet1
Name	Segment 1	Variable Length	Barcode	priming site	Complete Primer
Barcode 1
Bar1_F2_1	AATGATACGGCGACCACCGAGATCTACACTCTTTCCCTACACGACGCTCTTCCGATCT	N	AACGTGAT	TCTTGTGGAAAGGACGAAACACCG	AATGATACGGCGACCACCGAGATCTACACTCTTTCCCTACACGACGCTCTTCCGATCTNAACGTGATTCTTGTGGAAAGGACGAAACACCG
Bar1_F2_3	AATGATACGGCGACCACCGAGATCTACACTCTTTCCCTACACGACGCTCTTCCGATCT	NNN	AACGTGAT	TCTTGTGGAAAGGACGAAACACCG	AATGATACGGCGACCACCGAGATCTACACTCTTTCCCTACACGACGCTCTTCCGATCTNNNAACGTGATTCTTGTGGAAAGGACGAAACACCG
Bar1_F2_6	AATGATACGGCGACCACCGAGATCTACACTCTTTCCCTACACGACGCTCTTCCGATCT	NNNNNN	AACGTGAT	TCTTGTGGAAAGGACGAAACACCG	AATGATACGGCGACCACCGAGATCTACACTCTTTCCCTACACGACGCTCTTCCGATCTNNNNNNAACGTGATTCTTGTGGAAAGGACGAAACACCG
Bar1_F2_9	AATGATACGGCGACCACCGAGATCTACACTCTTTCCCTACACGACGCTCTTCCGATCT	NNNNNNNNN	AACGTGAT	TCTTGTGGAAAGGACGAAACACCG	AATGATACGGCGACCACCGAGATCTACACTCTTTCCCTACACGACGCTCTTCCGATCTNNNNNNNNNAACGTGATTCTTGTGGAAAGGACGAAACACCG
Barcode 2
Bar2_F2_1	AATGATACGGCGACCACCGAGATCTACACTCTTTCCCTACACGACGCTCTTCCGATCT	N	AACGCATT	TCTTGTGGAAAGGACGAAACACCG	AATGATACGGCGACCACCGAGATCTACACTCTTTCCCTACACGACGCTCTTCCGATCTNAACGCATTTCTTGTGGAAAGGACGAAACACCG
Bar2_F2_3	AATGATACGGCGACCACCGAGATCTACACTCTTTCCCTACACGACGCTCTTCCGATCT	NNN	AACGCATT	TCTTGTGGAAAGGACGAAACACCG	AATGATACGGCGACCACCGAGATCTACACTCTTTCCCTACACGACGCTCTTCCGATCTNNNAACGCATTTCTTGTGGAAAGGACGAAACACCG
Bar2_F2_6	AATGATACGGCGACCACCGAGATCTACACTCTTTCCCTACACGACGCTCTTCCGATCT	NNNNNN	AACGCATT	TCTTGTGGAAAGGACGAAACACCG	AATGATACGGCGACCACCGAGATCTACACTCTTTCCCTACACGACGCTCTTCCGATCTNNNNNNAACGCATTTCTTGTGGAAAGGACGAAACACCG
Bar2_F2_9	AATGATACGGCGACCACCGAGATCTACACTCTTTCCCTACACGACGCTCTTCCGATCT	NNNNNNNNN	AACGCATT	TCTTGTGGAAAGGACGAAACACCG	AATGATACGGCGACCACCGAGATCTACACTCTTTCCCTACACGACGCTCTTCCGATCTNNNNNNNNNAACGCATTTCTTGTGGAAAGGACGAAACACCG
Barcode 3
Bar3_F2_1	AATGATACGGCGACCACCGAGATCTACACTCTTTCCCTACACGACGCTCTTCCGATCT	N	ACTGTATC	TCTTGTGGAAAGGACGAAACACCG	AATGATACGGCGACCACCGAGATCTACACTCTTTCCCTACACGACGCTCTTCCGATCTNACTGTATCTCTTGTGGAAAGGACGAAACACCG
Bar3_F2_3	AATGATACGGCGACCACCGAGATCTACACTCTTTCCCTACACGACGCTCTTCCGATCT	NNN	ACTGTATC	TCTTGTGGAAAGGACGAAACACCG	AATGATACGGCGACCACCGAGATCTACACTCTTTCCCTACACGACGCTCTTCCGATCTNNNACTGTATCTCTTGTGGAAAGGACGAAACACCG
Bar3_F2_6	AATGATACGGCGACCACCGAGATCTACACTCTTTCCCTACACGACGCTCTTCCGATCT	NNNNNN	ACTGTATC	TCTTGTGGAAAGGACGAAACACCG	AATGATACGGCGACCACCGAGATCTACACTCTTTCCCTACACGACGCTCTTCCGATCTNNNNNNACTGTATCTCTTGTGGAAAGGACGAAACACCG
Bar3_F2_9	AATGATACGGCGACCACCGAGATCTACACTCTTTCCCTACACGACGCTCTTCCGATCT	NNNNNNNNN	ACTGTATC	TCTTGTGGAAAGGACGAAACACCG	AATGATACGGCGACCACCGAGATCTACACTCTTTCCCTACACGACGCTCTTCCGATCTNNNNNNNNNACTGTATCTCTTGTGGAAAGGACGAAACACCG
Barcode 4
Bar4_F2_1	AATGATACGGCGACCACCGAGATCTACACTCTTTCCCTACACGACGCTCTTCCGATCT	N	CATGATCG	TCTTGTGGAAAGGACGAAACACCG	AATGATACGGCGACCACCGAGATCTACACTCTTTCCCTACACGACGCTCTTCCGATCTNCATGATCGTCTTGTGGAAAGGACGAAACACCG
Bar4_F2_3	AATGATACGGCGACCACCGAGATCTACACTCTTTCCCTACACGACGCTCTTCCGATCT	NNN	CATGATCG	TCTTGTGGAAAGGACGAAACACCG	AATGATACGGCGACCACCGAGATCTACACTCTTTCCCTACACGACGCTCTTCCGATCTNNNCATGATCGTCTTGTGGAAAGGACGAAACACCG
Bar4_F2_6	AATGATACGGCGACCACCGAGATCTACACTCTTTCCCTACACGACGCTCTTCCGATCT	NNNNNN	CATGATCG	TCTTGTGGAAAGGACGAAACACCG	AATGATACGGCGACCACCGAGATCTACACTCTTTCCCTACACGACGCTCTTCCGATCTNNNNNNCATGATCGTCTTGTGGAAAGGACGAAACACCG
Bar4_F2_9	AATGATACGGCGACCACCGAGATCTACACTCTTTCCCTACACGACGCTCTTCCGATCT	NNNNNNNNN	CATGATCG	TCTTGTGGAAAGGACGAAACACCG	AATGATACGGCGACCACCGAGATCTACACTCTTTCCCTACACGACGCTCTTCCGATCTNNNNNNNNNCATGATCGTCTTGTGGAAAGGACGAAACACCG
Barcode 5
Bar5_F2_1	AATGATACGGCGACCACCGAGATCTACACTCTTTCCCTACACGACGCTCTTCCGATCT	N	CGTTACCA	TCTTGTGGAAAGGACGAAACACCG	AATGATACGGCGACCACCGAGATCTACACTCTTTCCCTACACGACGCTCTTCCGATCTNCGTTACCATCTTGTGGAAAGGACGAAACACCG
Bar5_F2_3	AATGATACGGCGACCACCGAGATCTACACTCTTTCCCTACACGACGCTCTTCCGATCT	NNN	CGTTACCA	TCTTGTGGAAAGGACGAAACACCG	AATGATACGGCGACCACCGAGATCTACACTCTTTCCCTACACGACGCTCTTCCGATCTNNNCGTTACCATCTTGTGGAAAGGACGAAACACCG
Bar5_F2_6	AATGATACGGCGACCACCGAGATCTACACTCTTTCCCTACACGACGCTCTTCCGATCT	NNNNNN	CGTTACCA	TCTTGTGGAAAGGACGAAACACCG	AATGATACGGCGACCACCGAGATCTACACTCTTTCCCTACACGACGCTCTTCCGATCTNNNNNNCGTTACCATCTTGTGGAAAGGACGAAACACCG
Bar5_F2_9	AATGATACGGCGACCACCGAGATCTACACTCTTTCCCTACACGACGCTCTTCCGATCT	NNNNNNNNN	CGTTACCA	TCTTGTGGAAAGGACGAAACACCG	AATGATACGGCGACCACCGAGATCTACACTCTTTCCCTACACGACGCTCTTCCGATCTNNNNNNNNNCGTTACCATCTTGTGGAAAGGACGAAACACCG
Barcode 6
Bar6_F2_1	AATGATACGGCGACCACCGAGATCTACACTCTTTCCCTACACGACGCTCTTCCGATCT	N	CGCAGATT	TCTTGTGGAAAGGACGAAACACCG	AATGATACGGCGACCACCGAGATCTACACTCTTTCCCTACACGACGCTCTTCCGATCTNCGCAGATTTCTTGTGGAAAGGACGAAACACCG
Bar6_F2_3	AATGATACGGCGACCACCGAGATCTACACTCTTTCCCTACACGACGCTCTTCCGATCT	NNN	CGCAGATT	TCTTGTGGAAAGGACGAAACACCG	AATGATACGGCGACCACCGAGATCTACACTCTTTCCCTACACGACGCTCTTCCGATCTNNNCGCAGATTTCTTGTGGAAAGGACGAAACACCG
Bar6_F2_6	AATGATACGGCGACCACCGAGATCTACACTCTTTCCCTACACGACGCTCTTCCGATCT	NNNNNN	CGCAGATT	TCTTGTGGAAAGGACGAAACACCG	AATGATACGGCGACCACCGAGATCTACACTCTTTCCCTACACGACGCTCTTCCGATCTNNNNNNCGCAGATTTCTTGTGGAAAGGACGAAACACCG
Bar6_Gecko F2_9	AATGATACGGCGACCACCGAGATCTACACTCTTTCCCTACACGACGCTCTTCCGATCT	NNNNNNNNN	CGCAGATT	TCTTGTGGAAAGGACGAAACACCG	AATGATACGGCGACCACCGAGATCTACACTCTTTCCCTACACGACGCTCTTCCGATCTNNNNNNNNNCGCAGATTTCTTGTGGAAAGGACGAAACACCG
Reverese_2	CAAGCAGAAGACGGCATACGAGATGTGACTGGAGTTCAGACGTGTGCTCTTCCGATCT			TCTACTATTCTTTCCCCTGCACTGT	CAAGCAGAAGACGGCATACGAGATGTGACTGGAGTTCAGACGTGTGCTCTTCCGATCTTCTACTATTCTTTCCCCTGCACTGT
Gecko_F1					AATGGACTATCATATGCTTACCGTAACTTGAAAGTATTTCG
Gecko_R1					CTTTAGTTTGTATGTCTGTTGCTATTATGTCTACTATTCTTTCC
