# Supplementary material for: Genome-wide CRISPR screen reveals PSMA6 to be an essential gene in pancreatic cancer cells
Source: BMC Cancer. 2019 Mar 21;19:253. doi: 10.1186/s12885-019-5455-1 (PMC6429770; doi:10.1186/s12885-019-5455-1)
Supplement: Supplementary file 6 — (Movies). Non-targeting siRNA (movie 1) and siPSMA6 (movie 2) were transfected at 25 nM into PANC-1 cells and images were acquired every 4 h with an IncuCyte Live Cell Analysis System. Non-targeting siRNA (movie 3) and siPSMA6 (movie 4) were transfected at 25 nM into HPNE cells and images were acquired every 4 h with an IncuCyte Live Cell Analysis System. (ZIP 34546 kb) [file 12885_2019_5455_MOESM6_ESM.zip]

Archive with 4 entries (4 files):
- Movie 1 PANC1 nontargetingR2.mp4
- Movie 2 PANC1 siPSMA6R2.mp4
- Movie 3 HPNE Nontargeting siRNAR2.mp4
- Movie 4 HPNE siPSMA6R2.mp4
